# Supplementary material for: Flavonoids of Mao Jian Green Tea Ameliorate Glycemic Metabolism in Type-2-Diabetic Rats via AMPK Signaling Pathways and Gut Microbiota Regulation
Source: Foods. 2025 Jul 7;14(13):2402. doi: 10.3390/foods14132402 (PMC12249265; doi:10.3390/foods14132402)
Supplement: Supplementary file 1 [file foods-14-02402-s001.zip]

Archive with 1 entries (1 files):
- foods-3684039-supplementary.pdf
